# Supplementary material for: Intermittent antibiotic treatment of bacterial biofilms favors the rapid evolution of resistance
Source: Commun Biol. 2023 Mar 16;6:275. doi: 10.1038/s42003-023-04601-y (PMC10020551; doi:10.1038/s42003-023-04601-y)
Supplement: Supplementary file 7 — Supplementary Data 4 [file 42003_2023_4601_MOESM7_ESM.xlsx]

## Sheet: Feuil1
Supplementary Data 4. Sequenced clones from different populations from various cycles of biofilm and planktonic evolution
	Sample No.	Cycle	Clone No.	isolated from	MIC µg/mL	Locus name	Mutations	Genomic position	Annotation
BIOFILM
5*MIC exposure
	B1	2	851	1MIC	48	LF82_RS17490 ←	P610L (CCA→CTA)	3,514,804	elongation factor G FusA
		4	863	1MIC	48	LF82_RS17490 ←	G676C (GGT→TGT)	3,514,607	elongation factor G FusA
		5	562	4MIC	48	LF82_RS04640 ←	T67S (ACG→TCG)	981.574	23S rRNA methyltransferase RlmI
						LF82_RS17490 ←	G676C (GGT→TGT)	3,514,607	elongation factor G FusA
		6	875	1MIC	48	LF82_RS17490 ←	P610L (CCA→CTA)	3,514,804	elongation factor G FusA
						LF82_RS17490 ←	A597V (GCT→GTT)	3,514,843	elongation factor G FusA
		8	839	No antibio	24	LF82_RS01845 →	R167C (CGT→TGT)	400.684	peptide antibiotic transporter SbmA
						LF82_RS23000 → / → LF82_RS23005	intergenic (+56/‑10) C→G	4,663,235	chaperone protein FimC/fimbrial biogenesis outer membrane usher protein FimD
		10	215	No antibio	24	LF82_RS01845 →	R167C (CGT→TGT)	400.684	peptide antibiotic transporter SbmA
						LF82_RS23020 →	L128R (CTT→CGT)	4,667,339	fimbrial protein FimH
			217	No antibio	24	LF82_RS01845 →	R167C (CGT→TGT)	400.684	peptide antibiotic transporter SbmA
						LF82_RS01385 →	N136N (AAC→AAT)	297.431	glutamate 5‑kinase
						LF82_RS23020 →	L128R (CTT→CGT)	4,667,339	type 1 fimbriae D‑mannose specific adhesin FimH
			218	No antibio	24	LF82_RS01845 →	R167C (CGT→TGT)	400.684	peptide antibiotic transporter SbmA
						LF82_RS23020 →	coding (334‑348/903 nt) ∆112-116	4,667,290	type 1 fimbriae D‑mannose specific adhesin FimH
			384	2MIC	64	LF82_RS17490 ←	P610L (CCA→CTA)	3,514,804	elongation factor G FusA
						LF82_RS17860 ← / → LF82_RS17865	intergenic (‑498/‑125)	3,589,631	maltodextrin phosphorylase MalP/transcriptional regulator MalT
			396	4MIC	128	LF82_RS17490 ←	P610L (CCA→CTA)	3,514,804	elongation factor G FusA
						LF82_RS17225 →	N283N (AAT→AAC)	3,478,162	methionyl‑tRNA formyltransferase Fmt
						LF82_RS15055 →	Q44* (CAG→TAG)	3,042,447	tRNA‑modifying protein/Fe-S cluster synthesis or repair during oxidative stress YgfZ
	B2	2	853	2MIC	48	LF82_RS17490 ←	G604V (GGC→GTC)	3,514,822	elongation factor G FusA
		8	841	No antibio	48	LF82_RS17490 ←	G604V (GGC→GTC)	3,514,822	elongation factor G FusA
						LF82_RS22000 →	I255I (ATT→ATA)	4,467,274	DUF4062 domain‑containing protein
						LF82_RS23020 →	L79R (CTG→CGG)	4,667,192	type 1 fimbriae D‑mannose specific adhesin FimH
		10	219	No antibio	48	LF82_RS17490 ←	G604V (GGC→GTC)	3,514,822	elongation factor G FusA
						LF82_RS22000 →	I255I (ATT→ATA)	4,467,274	DUF4062 domain‑containing protein
						LF82_RS23020 →	L79R (CTG→CGG)	4,667,192	fimbrial protein FimH
			220	No antibio	48	LF82_RS17490 ←	P610L (CCA→CTA)	3,514,804	elongation factor G FusA
						LF82_RS17865 →	coding (728‑730/2706 nt) Δ3 bp	3,590,483	transcriptional regulator MalT
			398	4MIC	128	LF82_RS01845 →	coding (671‑805/1221 nt) ∆135 bp	400.856	peptide antibiotic transporter SbmA
						LF82_RS17490 ←	G604V (GGC→GTC)	3,514,822	elongation factor G FusA
						LF82_RS20260 →	W97* (TGG→TGA)	4,095,062	NAD(P)H‑flavin reductase Fre
	B3	6	831	No antibio	20	LF82_RS01845 →	coding (322‑329/1221 nt) Δ8 bp		peptide antibiotic transporter SbmA
						LF82_RS11620 ←	S142* (TCG→TAG)	2,317,232	periplasmic nitrate reductase subunit alpha NapA
		8	891	1MIC	48	LF82_RS17490 ←	P610L (CCA→CTA)	3,514,804	elongation factor G FusA
			426	2MIC	48	LF82_RS02120 ←	G426D (GGC→GAC)	452.666	cytochrome o ubiquinol oxidase subunit I CyoB
						LF82_RS17490 ←	P610L (CCA→CTA)	3,514,804	elongation factor G FusA
		10	223	No antibio	24	LF82_RS01845 →	H161P (CAC→CCC)	400.667	peptide antibiotic transporter SbmA
						LF82_RS23020 →	coding (334-348/903nt) Δ112-116	4,667,290	fimbrial protein FimH
			224	No antibio	24	LF82_RS01845 →	coding (978/1221 nt) +A	401.163	peptide antibiotic transporter SbmA
						LF82_RS23020 →	coding (334-348/903nt) Δ112-116	4,667,290	fimbrial protein FimH
80*MIC exposure
	B4	2	857	1MIC	48	LF82_RS17490 ←	G604V (GGC→GTC)	3,514,822	elongation factor G FusA
			563	4MIC	48	LF82_RS17490 ←	G604V (GGC→GTC)	3,514,822	elongation factor G FusA
		10	227	No antibio	24	LF82_RS01845 →	H161P (CAC→CCC)	400.667	peptide antibiotic transporter SbmA
						LF82_RS07690 ←	R599P (CGT→CCT)	1,536,778	oxidoreductase YdeP
						LF82_RS23020 →	coding (334-348/903nt) Δ112-116	4,667,290	fimbrial protein FimH
			228	No antibio	24	LF82_RS01845 →	H161P (CAC→CCC)	400.667	peptide antibiotic transporter SbmA
						LF82_RS23020 →	coding (334-348/903nt) Δ112-116	4,667,290	fimbrial protein FimH
	B5	4	823	No antibio	24	LF82_RS01845 →	L376P (CTG→CCG)	401.312	peptide antibiotic transporter SbmA
						LF82_RS23510 →	L118I (TTA→ATA)	4,767,473	two‑component system response regulator CreB
		6	835	No antibito	24	LF82_RS01845 →	L376P (CTG→CCG)	401.312	peptide antibiotic transporter SbmA
						LF82_RS23510 →	L118I (TTA→ATA)	4,767,473	two‑component system response regulator CreB
		8	847	No antibito	24	LF82_RS01845 →	L376P (CTG→CCG)	401.312	peptide antibiotic transporter SbmA
						LF82_RS23510 →	L118I (TTA→ATA)	4,767,473	two‑component system response regulator CreB
		10	231	No antibio	24	LF82_RS01845 →	L376P (CTG→CCG)	401.312	peptide antibiotic transporter SbmA
						LF82_RS23510 →	L118I (TTA→ATA)	4,767,473	two-component response regulator CreB
	B6	10	235	No antibio	48	LF82_RS01845 →	coding (671‑805/1221 nt) ∆135 bp	400.856	peptide antibiotic transporter SbmA
						LF82_RS17490 ←	G604V (GGC→GTC)	3,514,822	elongation factor G FusA
			236	No antibio	24	LF82_RS01845 →	Q192L (CAG→CTG)	400.76	peptide antibiotic transporter SbmA
			237	No antibio	24	LF82_RS01845 →	R167C (CGT→TGT)	400.684	peptide antibiotic transporter SbmA
						LF82_RS23020 →	L128R (CTT→CGT)	4,667,339	type 1 fimbriae D‑mannose specific adhesin FimH
			238	No antibio	24	LF82_RS00185 ←	V19V (GTC→GTT)	36.917	carnitine operon protein CaiE
						LF82_RS01845 →	H161P (CAC→CCC)	400.667	peptide antibiotic transporter SbmA
						LF82_RS21050 →	E778A (GAA→GCA)	4,260,516	DNA‑directed RNA polymerase subunit beta RpoB
						LF82_RS23020 →	coding (334‑348/903 nt) ∆112-116	4,667,290	type 1 fimbriae D‑mannose specific adhesin FimH
Control
	B7	10	239	No antibio	16	LF82_RS23020 →	coding (86‑121/903 nt) ∆29-40	4,667,042	fimbrial protein FimH
	B8	10	243	No antibio	16	[LF82_RS02385], LF82_RS02390, LF82_RS02395, [copA]	Δ3,657 bp	511.221	Cys-tRNA(Pro)/Cys-tRNA(Cys) deacylase YbaK, TraB/GumN family protein, transcriptional regulator YbaQ, Copper-exporting P-type ATPase CopA
	B9	10	247	No antibio	16	LF82_RS16575 ←	L21F (CTT→TTT)	3,351,620	DEAD/DEAH box family ATP‑dependent RNA helicase DpbA
						LF82_RS23000 → / → LF82_RS23005	intergenic (+56/‑10) C→G	4,663,235	chaperone protein FimC/outer membrane usher protein FimD
PLANKTONIC
5*MIC exposure
	P1	10	501	No antibio	24	LF82_RS01845 →	coding (17/1221 nt) (T)6→7	400.202	peptide antibiotic transporter SbmA
			502	No antibio	24	[LF82_RS01845]–[LF82_RS01850]	Δ859 bp	400.583	[LF82_RS01845]=peptide antibiotic transporter SbmA, [LF82_RS01850]
			538	1MIC	32	LF82_RS01845 →	coding (546/1221 nt) ∆1 bp	400.731	peptide antibiotic transporter SbmA
						LF82_RS12000 ←	F613L (TTT→TTG)	2,406,938	NADH‑quinone oxidoreductase subunit G NuoG
			539	1MIC	32	LF82_RS01845 →	coding (546/1221 nt) ∆1 bp	400.731	peptide antibiotic transporter SbmA
						LF82_RS12005 ←	W290G (TGG→GGG)	2,409,299	NADH‑quinone oxidoreductase subunit F NuoF
			534	2MIC	64	LF82_RS01845 →	coding (546/1221 nt) ∆1 bp	400.731	peptide antibiotic transporter SbmA
						LF82_RS15095 ←	coding (41‑46/1179 nt) (CCAGCG)2→1	3,053,457	2‑octaprenyl‑6‑methoxyphenyl hydroxylase UbiH
			535	2MIC	48	aceF →	coding (1304‑1558/1893 nt) ∆255 bp	131.983	dihydrolipoamide acetyltransferase AceF
						LF82_RS01845 →	coding (546/1221 nt) ∆1 bp	400.731	peptide antibiotic transporter SbmA
	P2	10	899	No antibio	24	LF82_RS01845 →	coding (17/1221 nt) (T)6→7	400.202	peptide antibiotic transporter SbmA
			900	No antibio	16	sucA →	W9C (TGG→TGT)	715.506	2‑oxoglutarate dehydrogenase E1 component SucA
						lrhA ← / → LF82_RS12035	intergenic (‑404/‑516) T→C	4,214,725	transcriptional regulator LrhA/alanine transaminase AlaA
			901	No antibio	24	LF82_RS01845 →	coding (17/1221 nt) (T)6→7	400.202	peptide antibiotic transporter SbmA
						LF82_RS20840 →	G92G (GGT→GGA)	4,214,725	PTS fructose transporter subunit IIC
			905	1MIC	24	sucA →	W9C (TGG→TGT)	715.506	2‑oxoglutarate dehydrogenase E1 component SucA
						lrhA ← / → LF82_RS12035	intergenic (‑404/‑516) T→C	2,415,655	transcriptional regulator LrhA/alanine transaminase AlaA
						LF82_RS20260 →	coding (249/702 nt) ∆1 bp	4,095,020	NAD(P)H‑flavin reductase Fre
			906	1MIC	24	sucA →	W9C (TGG→TGT)	715.506	2‑oxoglutarate dehydrogenase E1 component SucA
						lrhA ← / → LF82_RS12035	intergenic (‑404/‑516) T→C	2,415,655	transcriptional regulator LrhA/alanine transaminase AlaA
						LF82_RS20260 →	E217* (GAG→TAG)	4,095,420	NAD(P)H‑flavin reductase Fre
			907	1MIC	24	LF82_RS01845 →	coding (17/1221 nt) (T)6→7	400.202	peptide antibiotic transporter SbmA
						LF82_RS12000 ←	coding (683/2727 nt) Δ1 bp	2,408,094	NADH‑quinone oxidoreductase subunit G NuoG
						LF82_RS15720 ←	Q56* (CAG→TAG)	3,180,069	hypothetical small 61 aa protein
			536	2MIC	64	LF82_RS01845 →	coding (17/1221 nt) (T)6→7	400.202	peptide antibiotic transporter SbmA
						ubiF →	L303P (CTT→CCT)	659.729	2‑octaprenyl‑3‑methyl‑6‑methoxy‑1,4‑benzoquinol hydroxylase UbiF
			537	2MIC	64	LF82_RS01845 →	coding (17/1221 nt) (T)6→7	400.202	peptide antibiotic transporter SbmA
						LF82_RS17840 → / → LF82_RS17845	intergenic (+37/‑22) A→G	3,582,303	DNA utilization protein GntX/Fe‑S biogenesis protein NfuA
			911	2MIC	64	LF82_RS01845 →	coding (17/1221 nt) (T)6→7	400.202	peptide antibiotic transporter SbmA
						ubiJ →	coding (304‑314/606 nt) Δ11bp	4,088,172	ubiquinone biosynthesis protein UbiJ
			913	2MIC	64	ribF →	G198V (GGT→GTT)	23.204	bifunctional riboflavin kinase/FAD synthetase RibF
						LF82_RS01845 →	coding (17/1221 nt) (T)6→7	400.202	peptide antibiotic transporter SbmA
	P3	10	902	No antibio	16	LF82_RS01290 ←	coding (1076‑1077/2445 nt) Δ2bp	279.014	acyl‑CoA dehydrogenase FadE
			908	1MIC	32	LF82_RS01290 ←	coding (1076‑1077/2445 nt) Δ2bp	279.014	acyl‑CoA dehydrogenase FadE
						ubiI ←	S51* (TCG→TAG)	3,052,150	FAD‑dependent 2‑octaprenylphenol hydroxylase UbiI
			909	1MIC	20	LF82_RS01290 ←	coding (1076‑1077/2445 nt)Δ2bp	279.014	acyl‑CoA dehydrogenase FadE
						cpxA ←	L421R (CTG→CGG)	4,168,279	envelope stress sensor histidine kinase CpxA
			910	1MIC	20	LF82_RS01290 ←	coding (1076‑1077/2445 nt)Δ2bp	279.014	acyl‑CoA dehydrogenase FadE
						ptsI →	coding (26/1728 nt) Δ1bp	2,529,886	phosphoenolpyruvate‑protein phosphotransferase PtsI
80*MIC exposure
	P4		ND	ND	ND	ND	ND	ND	ND
	P5		ND	ND	ND	ND	ND	ND	ND
	P6		ND	ND	ND	ND	ND	ND	ND
Control
	P7	10	510	No antibio	16	LF82_RS21055 →	R53C (CGT→TGT)	4,262,445	DNA‑directed RNA polymerase subunit beta' RpoC
						LF82_RS23000 → / → LF82_RS23005	intergenic (+55/‑11) C→A	4,663,234	chaperone protein FimC/outer membrane usher protein FimD
			544	1MIC	24	LF82_RS12015 ←	C241W (TGC→TGG)	2,411,734	NADH‑quinone oxidoreductase subunit C/D NuoC
						LF82_RS21055 →	R53C (CGT→TGT)	4,262,445	DNA‑directed RNA polymerase subunit beta' RpoC
						LF82_RS23000 → / → LF82_RS23005	intergenic (+55/‑11) C→A	4,663,234	chaperone protein FimC/outer membrane usher protein FimD
	P8	10	513	No antibio	16	ompX →	F16C (TTC→TGC)	803.761	outer membrane protein X OmpX
						LF82_RS15950 ←	coding (479‑481/828 nt) (GCA)4→3	3,225,059	3',5'-cyclic-AMP phosphodiesterase CdpA
						LF82_RS23000 → / → LF82_RS23005	intergenic (+55/‑11) C→A	4,663,234	chaperone protein FimC/outer membrane usher protein FimD
			546	1MIC	16	LF82_RS11975 ←	coding (1515‑1586/1842 nt) Δ72 bp	2,402,072	NADH:ubiquinone oxidoreductase subunit L NuoL
						LF82_RS20240 →	L99Q (CTG→CAG)	4,091,276	preprotein translocase subunit TatC
						LF82_RS23020 →	P179L (CCT→CTT)	4,667,492	fimbrial protein FimH
	P9	10	516	No antibio	16	LF82_RS21055 →	L50Q (CTG→CAG)	4,771,273	DNA‑binding response regulator ArcA
						LF82_RS12030/LF82_RS12035	intergenic (‑404/‑516) T→C	2,415,655	transcriptional regulator/glutamate‑‑pyruvate aminotransferase AlaA
			548	1MIC	16	LF82_RS20545 ←	coding (756‑841/2415 nt) Δ86 bp	4,152,744	formate dehydrogenase‑N subunit alpha FdnG
						LF82_RS21050 →	R637C (CGT→TGT)	4,260,092	DNA‑directed RNA polymerase subunit beta RpoB
						LF82_RS23000 → / → LF82_RS23005	intergenic (+55/‑11) C→A	4,663,234	chaperone protein FimC/outer membrane usher protein FimD
	ND: not determined
