# Supplementary material for: Intermittent antibiotic treatment of bacterial biofilms favors the rapid evolution of resistance
Source: Commun Biol. 2023 Mar 16;6:275. doi: 10.1038/s42003-023-04601-y (PMC10020551; doi:10.1038/s42003-023-04601-y)
Supplement: Supplementary file 11 — Supplementary Data 8 [file 42003_2023_4601_MOESM11_ESM.xlsx]

## Sheet: For Fig. 2a and Supp. Fig. 2a
	Biofilm % of survival
			Survival 5xMIC (%)			Survival 80xMIC (%)			Survival Control (%)
			B1	B2	B3	B4	B5	B6	B7	B8	B9
	Cycle	0	100	100	100	100	100	100	100	100	100
		1	0.0186667	0.016875	0.024	0.00253846	0.0052	0.00157143	214.286	214.286	115
		2	35	11.1111	29.1667	0.02588	0.0223167	0.0212	78.5714	138.889	22.7273
		3	81.8182	18.1818	114.286	1.05263	0.4	0.533333	220	214.286	300
		4	66.6667	177.778	68.1818	1.41667	0.25	0.126667	206.25	147.368	113.043
		5	78.5714	20.9091	30	0.6	0.177778	0.145455	416.667	260	183.333
		6	45.4545	50.0001	111.111	0.272727	0.166667	0.0642857	700	114.286	87.5
		7	37.5	57.5	8.88889	0.3	0.163636	0.155667	350	300	60
		8	166.667	50	8.23529	0.28	0.1375	0.790909	76.9231	240	93.3333
		9	122.222	16.1538	190	0.583333	0.2381	0.0272818	213.333	100	277.778
		10	112.5	88.8889	57.1429	0.928579	1.07693	1.00001	122.222	41.6667	133.333
	Biofilm survival (%) correspond to 100x(CFUstep5/CFUstep2)
	CFU/10 µL		Survival 5xMIC (%)			Survival 80xMIC (%)			Survival Control (%)
	Cycle	Step	B1	B2	B3	B4	B5	B6	B7	B8	B9
	1	2	150000	160000	100000	130000	50000	140000	70000	70000	200000
		5	28	27	24	3.3	2.6	2.2	150000	150000	230000
	2	2	200000	450000	480000	500000	600000	500000	2800000	1800000	4400000
		5	70000	50000	140000	129.4	133.9	106	2200000	2500000	1000000
	3	2	220000	330000	70000	190000	250000	150000	500000	700000	800000
		5	180000	60000	80000	2000	1000	800	1100000	1500000	2400000
	4	2	3000000	900000	2200000	1200000	2000000	1500000	1600000	1900000	2300000
		5	2000000	1600000	1500000	17000	5000	1900	3300000	2800000	2600000
	5	2	14000000	11000000	5000000	4000000	9000000	11000000	6000000	10000000	12000000
		5	11000000	2300000	1500000	24000	16000	16000	25000000	26000000	22000000
	6	2	1100000	1400000	900000	1100000	1800000	1400000	3000000	21000000	24000000
		5	500000	700000	1000000	3000	3000	900	21000000	24000000	21000000
	7	2	4000000	4000000	9000000	900000	1100000	900000	40000000	30000000	100000000
		5	1500000	2300000	800000	2700	1800	1400	140000000	90000000	60000000
	8	2	6000000	16000000	17000000	5000000	8000000	11000000	130000000	50000000	150000000
		5	10000000	8000000	1400000	14000	11000	87000	100000000	120000000	140000000
	9	2	9000000	130000000	10000000	12000000	21000000	11000000	150000000	220000000	90000000
		5	11000000	21000000	19000000	70000	50000	3000	320000000	220000000	250000000
	10	2	80000000	90000000	70000000	14000000	13000000	9000000	90000000	240000000	90000000
		5	90000000	80000000	40000000	130000	140000	90000	110000000	100000000	120000000

## Sheet: For Fig. 2b and Supp. Fig. 2b
	Planktonic % of survival
			Survival 5xMIC (%)			Survival 80xMIC (%)			Survival Control (%)
			P1	P2	P3	P4	P5	P6	P7	P8	P9
	Cycle	0	100	100	100	100	100	100	100	100	100
		1	0.00943396	0.0128302	0.0109434	1.8868e-05	7.5472e-06	1.1321e-05	83.0189	71.6981	94.3396
		2	0.007	0.01	0.0136364	5e-05	7.5e-05	3.75e-05	82.6087	108.696	64
		3	0.00217391	0.0052	0.00655172	0	0	1.9231e-05	60.7143	65.3846	76.9231
		4	0.031579	0.0210526	0.0136364	0	0	0	100	73.6842	84.2105
		5	0.0153846	0.0478261	0.0190476	0	0	0	78.2609	84	60.7143
		6	0.0409091	0.068421	0.0269231	0	0	0	45.4545	50	16.6667
		7	0.5	0.0361111	0.0230769	0	0	0	51.6129	96.1538	76.1905
		8	0.346154	0.05	0.0323529	0	0	0	80.7692	70.8333	91.6667
		9	0.185185	0.0565217	0.0357143	0	0	0	82.6087	77.7778	92.3077
		10	0.125	0.0473684	0.0133333	0	0	0	107.692	130	155.556
	Planktonic survival (%) correspond to 100x(CFUstep5/CFUstep2)
	CFU/10 µL		Survival 5xMIC			Survival 80xMIC			Survival Control
	Cycle	Step	P1	P2	P3	P4	P5	P6	P7	P8	P9
	1	2	26500000	26500000	26500000	26500000	26500000	26500000	26500000	26500000	26500000
		5	2500	3400	2900	5	2	3	22000000	19000000	25000000
	2	2	10000000	5000000	11000000	8000000	12000000	8000000	23000000	23000000	25000000
		5	700	500	1500	4	9	3	19000000	25000000	16000000
	3	2	23000000	25000000	29000000	20000000	28000000	26000000	28000000	26000000	26000000
		5	500	1300	1900	0	0	5	17000000	17000000	20000000
	4	2	19000000	19000000	22000000	0	0	22000000	18000000	19000000	19000000
		5	6000	4000	3000	0	0	0	18000000	14000000	16000000
	5	2	26000000	23000000	21000000	0	0	0	23000000	25000000	28000000
		5	4000	11000	4000	0	0	0	18000000	21000000	17000000
	6	2	22000000	19000000	26000000	0	0	0	22000000	22000000	24000000
		5	9000	13000	7000	0	0	0	10000000	11000000	4000000
	7	2	30000000	36000000	39000000	0	0	0	31000000	26000000	21000000
		5	150000	13000	9000	0	0	0	16000000	25000000	16000000
	8	2	26000000	32000000	34000000	0	0	0	26000000	24000000	24000000
		5	90000	16000	11000	0	0	0	21000000	17000000	22000000
	9	2	27000000	23000000	28000000	0	0	0	23000000	18000000	26000000
		5	50000	13000	10000	0	0	0	19000000	14000000	24000000
	10	2	24000000	19000000	15000000	0	0	0	26000000	20000000	18000000
		5	30000	9000	2000	0	0	0	28000000	26000000	28000000

## Sheet: For Fig. 2c and Supp. Fig.2c
	Biofilm Population MIC
			MIC (µg/mL) at 5xMIC									MIC (µg/mL) at 80xMIC									MIC (µg/mL) Control
			B1			B2			B3			B4			B5			B6			B7			B8			B9
			Rep 1	Rep 2	Rep 3	Rep 1	Rep 2	Rep 3	Rep 1	Rep 2	Rep 3	Rep 1	Rep 2	Rep 3	Rep 1	Rep 2	Rep 3	Rep 1	Rep 2	Rep 3	Rep 1	Rep 2	Rep 3	Rep 1	Rep 2	Rep 3	Rep 1	Rep 2	Rep 3
	Cycle	0	16	16	16	16	16	16	16	16	16	16	16	16	16	16	16	16	16	16	16	16	16	16	16	16	16	16	16
		1	64	64	64	32	32	32	32	32	32	32	32	32	32	32	32	32	32	32	16	16	16	16	16	16	16	16	16
		2	64	64	64	64	64	64	64	64	64	32	32	32	64	64	64	64	64	64	16	16	16	16	16	16	16	16	16
		3	64	64	64	64	64	64	64	64	64	32	32	32	64	64	64	64	64	64	16	16	16	16	16	16	16	16	16
		4	64	64	64	64	64	64	64	64	64	64	64	64	64	64	64	64	64	64	16	16	16	16	16	16	16	16	16
		5	64	64	64	64	64	64	64	64	64	64	64	64	64	64	64	64	64	64	16	16	16	16	16	16	16	16	16
		6	64	64	64	64	64	64	64	64	64	64	64	64	64	64	64	64	64	64	16	16	16	16	16	16	16	16	16
		7	64	64	64	64	64	64	64	64	64	64	64	64	64	64	64	64	64	64	16	16	16	16	16	16	16	16	16
		8	64	64	64	64	64	64	64	64	64	64	64	64	64	64	64	64	64	64	16	16	16	16	16	16	16	16	16
		9	96	96	96	64	64	64	64	64	64	64	64	64	64	64	64	64	64	64	16	16	16	16	16	16	16	16	16
		10	96	96	96	96	96	96	64	64	64	64	64	64	64	64	64	64	64	64	16	16	16	16	16	16	16	16	16

## Sheet: For Fig. 2d and Supp. Fig.2d
	Planktonic Population MIC
			MIC (µg/mL) at 5xMIC									MIC (µg/mL) at 80xMIC									MIC (µg/mL) Control
			P1			P2			P3			P4			P5			P6			P7			P8			P9
			Rep 1	Rep 2	Rep 3	Rep 1	Rep 2	Rep 3	Rep 1	Rep 2	Rep 3	Rep 1	Rep 2	Rep 3	Rep 1	Rep 2	Rep 3	Rep 1	Rep 2	Rep 3	Rep 1	Rep 2	Rep 3	Rep 1	Rep 2	Rep 3	Rep 1	Rep 2	Rep 3
	Cycle	0	16	16	16	16	16	16	16	16	16	16	16	16	16	16	16	16	16	16	16	16	16	16	16	16	16	16	16
		1	16	16	16	16	16	16	16	16	16	16	16	16	16	16	16	16	16	16	16	16	16	16	16	16	16	16	16
		2	16	16	16	16	16	16	16	16	16	16	16	16	16	16	16	16	16	16	16	16	16	16	16	16	16	16	16
		3	16	16	16	16	16	16	16	16	16							16	16	16	16	16	16	16	16	16	16	16	16
		4	16	16	16	16	16	16	16	16	16										16	16	16	16	16	16	16	16	16
		5	16	16	16	16	16	16	16	16	16										16	16	16	16	16	16	16	16	16
		6	16	16	16	24	24	24	16	16	16										16	16	16	16	16	16	16	16	16
		7	16	16	16	24	24	24	16	16	16										16	16	16	16	16	16	16	16	16
		8	24	24	24	24	24	24	16	16	16										16	16	16	16	16	16	16	16	16
		9	24	24	24	24	24	24	16	16	16										16	16	16	16	16	16	16	16	16
		10	24	24	24	24	24	24	16	16	16										16	16	16	16	16	16	16	16	16

## Sheet: For Fig. 2e and Supp. Fig. 2e
	Biofilm Population Frequency of clones growing on 1xMIC
			Frequency clones growing (%) (5xMIC)			Frequency clones growing (%) (80xMIC)			Frequency clones growing (%) (control)
			B1	B2	B3	B4	B5	B6	B7	B8	B9
	Cycle	0	0.00216667	0.009	0.0012	0.00225	0.0095	0.00157143	0.005	0.009	0.00266667
		1	0.740741	4.44444	0.1	0.0428571	0.133333	0.02	0.00166667	0.0166667	0.00333333
		2	95	41.4286	2.23077	30	0.8	8.88889	0.0133333	0.0285714	0.00615385
		3	100	113.636	260	7.5	2	6	0.01125	0.0025	0.002
		4	633.333	62.5	69.5652	250	6.66667	25	0.01125	0.01	0.015
		5	29	420	76.6667	191.667	1.33333	25.7143	0.00444444	0.0333333	0.00444444
		6	12	192.308	130	314.286	1.36364	271.429	0.02	0.00421053	0.00125
		7	20	23.3333	131.579	37.1429	15	153.846	0.00684211	0.00533333	0.005
		8	57.5	10.8696	141.176	19.2308	8.62069	127.778	0.00681818	0.00375	0.00272727
		9	20	8.62069	131.579	20.8333	21.5385	113.636	0.00409091	0.00333333	0.00105263
		10	10.8696	8.96552	75	60	20.7143	110.526	0.00526316	0.00526316	0.00130435
	frequency of resistants was measured by 100x(CFUantibio/CFUcontrol), where CFU antibio represents CFU in presence of 1xMIC of amikacin and CFUcontrol represents CFU in absence of antibiotic (on LB)
	BIOFILMS (cfu/10ul)		on 1x MIC amikacin plates									Control on LB
			Biof 5*MIC			Biofi 80*MIC			Biof Control			Biof 5*MIC			Biofi 80*MIC			Biof Control
			B1	B2	B3	B4	B5	B6	B7	B8	B9	B1	B2	B3	B4	B5	B6	B7	B8	B9
	Cycle	0	13	18	6	9	19	11	10	9	8	600000	200000	500000	400000	200000	700000	200000	100000	300000
		1	200	4000	180	60	8	3	10	30	10	27000	90000	180000	140000	6000	15000	600000	180000	300000
		2	19000	29000	2900	900	800	800	80	40	80	20000	70000	130000	3000	100000	9000	600000	140000	1300000
		3	220000	250000	260000	9000	1800	3000	90	20	30	220000	220000	100000	120000	90000	50000	800000	800000	1500000
		4	190000	150000	160000	200000	2000	15000	90	90	60	30000	240000	230000	80000	30000	60000	800000	900000	400000
		5	290000	210000	230000	230000	2000	18000	40	100	40	1000000	50000	300000	120000	150000	70000	900000	300000	900000
		6	240000	250000	260000	220000	3000	190000	100	80	20	2000000	130000	200000	70000	220000	70000	500000	1900000	1600000
		7	200000	210000	250000	260000	15000	200000	130	80	100	1000000	900000	190000	700000	100000	130000	1900000	1500000	2000000
		8	230000	250000	240000	250000	25000	230000	150	60	60	400000	2300000	170000	1300000	290000	180000	2200000	1600000	2200000
		9	260000	250000	250000	250000	28000	250000	90	30	20	1300000	2900000	190000	1200000	130000	220000	2200000	900000	1900000
		10	250000	260000	240000	240000	29000	210000	100	100	30	2300000	2900000	320000	400000	140000	190000	1900000	1900000	2300000

## Sheet: For Fig. 2f and Supp. Fig. 2f
	Planktonic Population Frequency of clones growing on 1xMIC
			Frequency clones growing (%) (5xMIC)			Frequency clones growing (%) (80xMIC)			Frequency clones growing (%) (control)
			P1	P2	P3	P4	P5	P6	P7	P8	P9
	Cycle	0	0.00166667	0.00375	0.02	0.00666667	0.00225	0.0075	0.015	0.00666667	0.00333333
		1	0.004	0.00833333	0.00375	0.004	0.0133333	0.00666667	0.008	0.01	0.004
		2	0.003	0.0125	0.02	0.04	0.02	0.012	0.00875	0.004	0.004
		3	0.02	0.0266667	0.01	0	0	0.005	0.01	0.0133333	0.006
		4	0.004	0.18	0.01	0	0	0	0.005	0.01	0.04
		5	0.00666667	0.1125	0.002	0	0	0	0.006	0.00666667	0.04
		6	0.006	0.3	0.008	0	0	0	0.004	0.00666667	0.004
		7	0.00222222	0.2	0.0133333	0	0	0	0.006	0.0075	0.05
		8	0.008	0.5	0.04	0	0	0	0.03	0.0133333	0.04
		9	0.16	3	0.0266667	0	0	0	0.04	0.008	0.003
		10	0.9	0.666667	0.07	0	0	0	0.01	0.01	0.00666667
	frequency of resistants was measured by 100x(CFUantibio/CFUcontrol), where CFU antibio represents CFU in presence of 1xMIC of amikacin and CFUcontrol represents CFU in absence of antibiotic (on LB)
	(cfu/10ul)		on 1x MIC amikacin plates									Control on LB
			Plankto 5*MIC			Plankto 80*MIC			Plankto Control			Plankto 5*MIC			Plankto 80*MIC			Plankto Control
			P1	P2	P3	P4	P5	P6	P7	P8	P9	P1	P2	P3	P4	P5	P6	P7	P8	P9
	Cycle	0	1000	3000	4000	2000	900	3000	9000	2000	1000	60000000	80000000	20000000	30000000	40000000	40000000	60000000	30000000	30000000
		1	2000	5000	3000	2000	4000	4000	8000	3000	2000	50000000	60000000	80000000	50000000	30000000	60000000	100000000	30000000	50000000
		2	3000	5000	4000	8000	4000	6000	7000	2000	4000	100000000	40000000	20000000	20000000	20000000	50000000	80000000	50000000	100000000
		3	4000	8000	4000			3000	2000	4000	3000	20000000	30000000	40000000			60000000	20000000	30000000	50000000
		4	2000	90000	4000				2000	3000	4000	50000000	50000000	40000000				40000000	30000000	10000000
		5	4000	90000	2000				3000	2000	4000	60000000	80000000	100000000				50000000	30000000	10000000
		6	3000	300000	8000				2000	2000	2000	50000000	100000000	100000000				50000000	30000000	50000000
		7	2000	200000	4000				3000	3000	5000	90000000	100000000	30000000				50000000	40000000	10000000
		8	4000	300000	4000				6000	4000	4000	50000000	60000000	10000000				20000000	30000000	10000000
		9	80000	600000	8000				8000	4000	3000	50000000	20000000	30000000				20000000	50000000	100000000
		10	900000	400000	7000				3000	2000	2000	100000000	60000000	10000000				30000000	20000000	30000000

## Sheet: For Fig. 6a
Average fitness of selected clones in planktonic in absence of amikacin							vs wt
			Average Fitness						test 1	test 2	test 3
		Clone					Red (%)	(wt-mars frequnecy)	59.0647	62.8323	54.4782
fusA	G604V	853	0.384017	0.35034	0.381281		Green (%)	(wt-gfp frequency)	40.9353	37.1677	45.5218
		219	0.304091	0.273914	0.306094		Red/Green (ratio)		1.44288	1.6905	1.19675
	P610L	891	0.0978672	0.0874668	0.098854		correction coefficient	factor to set the Red/Green value as 1	0.693058	0.591539	0.835598
		220	0.145281	0.130407	0.115301		Final relative fitness value	(Red/Green x the correction coefficient factor)	1	1	1
	G676C	863	0.26798	0.257667	0.331525
		562	0.270222	0.260052	0.293562		vs fusA G604V (MU853)
sbmA	R167C	215	0.631796	0.563891	0.57017				test 1	test 2	test 3
	H161P	223	0.526106	0.520805	0.542915		Red (%)	(MU563 frequnecy)	35.6537	37.1958	31.3327
	Q192L	236	0.876287	0.815173	0.880785		Green (%)	(wt-gfp frequency)	64.3463	62.8042	68.6673
	(17/1221 nt) (T)6-->7	501	0.875817	0.813264	0.842388		Red/Green (ratio)		0.554092	0.592251	0.456297
							Final relative fitness value	(Red/Green x the correction coefficient factor)	0.384017	0.35034	0.381281
							vs fusA G604V (MU219)
									test 1	test 2	test 3
							Red (%)	(MU219 frequnecy)	30.4961	31.6498	26.8106
							Green (%)	(wt-gfp frequency)	69.5039	68.3502	73.1894
							Red/Green (ratio)		0.438768	0.463053	0.366317
							Final relative fitness value	(Red/Green x the correction coefficient factor)	0.304091	0.273914	0.306094
							vs fusA P610L (MU891)
									test 1	test 2	test 3
							Red (%)	(MU891 frequnecy)	12.3738	12.8816	10.5788
							Green (%)	(wt-gfp frequency)	87.6262	87.1184	89.4212
							Red/Green (ratio)		0.141211	0.147863	0.118303
							Final relative fitness value	(Red/Green x the correction coefficient factor)	0.0978672	0.0874668	0.098854
							vs fusA P610L (MU220)
									test 1	test 2	test 3
							Red (%)	(MU220 frequnecy)	17.3296	18.0632	12.1255
							Green (%)	(wt-gfp frequency)	82.6704	81.9368	87.8745
							Red/Green (ratio)		0.209623	0.220453	0.137986
							Final relative fitness value	(Red/Green x the correction coefficient factor)	0.145281	0.130407	0.115301
							vs fusA G676C (MU863)
									test 1	test 2	test 3
							Red (%)	(MU863 frequnecy)	27.8845	30.3421	28.4053
							Green (%)	(wt-gfp frequency)	72.1155	69.6579	71.5947
							Red/Green (ratio)		0.386664	0.435588	0.396752
							Final relative fitness value	(Red/Green x the correction coefficient factor)	0.26798	0.257667	0.331525
							vs fusA G676C (MU562)
									test 1	test 2	test 3
							Red (%)	(MU562 frequnecy)	28.0523	30.5372	25.9983
							Green (%)	(wt-gfp frequency)	71.9477	69.4628	74.0017
							Red/Green (ratio)		0.389898	0.439619	0.35132
							Final relative fitness value	(Red/Green x the correction coefficient factor)	0.270222	0.260052	0.293562
							vs sbmA R167C (MU215)
									test 1	test 2	test 3
							Red (%)	(MU215 frequnecy)	47.688	48.8035	40.5593
							Green (%)	(wt-gfp frequency)	52.312	51.1965	59.4407
							Red/Green (ratio)		0.911607	0.95326	0.68235
							Final relative fitness value	(Red/Green x the correction coefficient factor)	0.631796	0.563891	0.57017
							vs sbmA H161P (MU223)
									test 1	test 2	test 3
							Red (%)	(MU223 frequnecy)	43.153	46.8205	39.3841
							Green (%)	(wt-gfp frequency)	56.847	53.1795	60.6159
							Red/Green (ratio)		0.759109	0.880423	0.649733
							Final relative fitness value	(Red/Green x the correction coefficient factor)	0.526106	0.520805	0.542915
							vs sbmA Q192L (MU236)
									test 1	test 2	test 3
							Red (%)	(MU236 frequnecy)	55.8378	57.9488	51.3164
							Green (%)	(wt-gfp frequency)	44.1622	42.0512	48.6836
							Red/Green (ratio)		1.26438	1.37805	1.05408
							Final relative fitness value	(Red/Green x the correction coefficient factor)	0.876287	0.815173	0.880785
							vs sbmA (17/1221 nt) (T)6-->7 (MU501)
									test 1	test 2	test 3
							Red (%)	(MU501 frequnecy)	55.8245	57.8916	50.2023
							Green (%)	(wt-gfp frequency)	44.1755	42.1084	49.7977
							Red/Green (ratio)		1.2637	1.37483	1.00813
							Final relative fitness value	(Red/Green x the correction coefficient factor)	0.875817	0.813263	0.842388

## Sheet: For Fig. 6b
Average fitness of selected clones in planktonic in presence of amikacin							vs wt
			Average Fitness						test 1	test 2	test 3
		Clone					Red (%)	(wt-mars frequnecy)	79.0506	80.2792	74.1794
fusA	G604V	853	0.104465	0.0860395	0.0814564		Green (%)	(wt-gfp frequency)	20.9494	19.7208	25.8206
		219	0.0404428	0.05107	0.0349665		Red/Green (ratio)		3.77341	4.07078	2.87288
	P610L	891	0.0104692	0.0111081	0.0065457		correction coefficient	factor to set the Red/Green value as 1	0.265012	0.245653	0.348083
		220	0.00478084	0.0216666	0.00548713		Final relative fitness value	(Red/Green x the correction coefficient factor)	1	1	1
	G676C	863	0.195097	0.0357584	0.0228961
		562	0.0338314	0.0426324	0.0346083		vs fusA G604V (MU853)
sbmA	R167C	215	4.6997	3.49141	1.84086				test 1	test 2	test 3
	H161P	223	1.77487	1.94441	1.64176		Red (%)	(MU563 frequnecy)	28.2736	25.9395	18.9637
	Q192L	236	10.0645	10.2225	8.2076		Green (%)	(wt-gfp frequency)	71.7264	74.0605	81.0363
	(17/1221 nt) (T)6-->7	501	3.51701	6.6253	15.4422		Red/Green (ratio)		0.394188	0.350248	0.234015
							Final relative fitness value	(Red/Green x the correction coefficient factor)	0.104465	0.0860395	0.0814564
							vs fusA G604V (MU219)
									test 1	test 2	test 3
							Red (%)	(MU219 frequnecy)	13.2402	17.2113	9.12846
							Green (%)	(wt-gfp frequency)	86.7598	82.7887	90.8715
							Red/Green (ratio)		0.152607	0.207895	0.100455
							Final relative fitness value	(Red/Green x the correction coefficient factor)	0.0404428	0.0510699	0.0349665
							vs fusA P610L (MU891)
									test 1	test 2	test 3
							Red (%)	(MU891 frequnecy)	3.80032	4.32623	1.84579
							Green (%)	(wt-gfp frequency)	96.1997	95.6738	98.1542
							Red/Green (ratio)		0.0395045	0.0452186	0.018805
							Final relative fitness value	(Red/Green x the correction coefficient factor)	0.0104692	0.0111081	0.0065457
							vs fusA P610L (MU220)
									test 1	test 2	test 3
							Red (%)	(MU220 frequnecy)	3.03762	9.43826	5.17939
							Green (%)	(wt-gfp frequency)	96.9624	90.5617	94.8206
							Red/Green (ratio)		0.0313278	0.104219	0.054623
							Final relative fitness value	(Red/Green x the correction coefficient factor)	0.00478084	0.0216666	0.00548713
							vs fusA G676C (MU863)
									test 1	test 2	test 3
							Red (%)	(MU863 frequnecy)	42.4023	12.7068	6.17182
							Green (%)	(wt-gfp frequency)	57.5977	87.2932	93.8282
							Red/Green (ratio)		0.73618	0.145565	0.0657779
							Final relative fitness value	(Red/Green x the correction coefficient factor)	0.195097	0.0357584	0.0228961
							vs fusA G676C (MU562)
									test 1	test 2	test 3
							Red (%)	(MU562 frequnecy)	11.3208	14.7883	9.04341
							Green (%)	(wt-gfp frequency)	88.6792	85.2117	90.9566
							Red/Green (ratio)		0.12766	0.173547	0.0994255
							Final relative fitness value	(Red/Green x the correction coefficient factor)	0.0338314	0.0426324	0.0346083
							vs sbmA R167C (MU215)
									test 1	test 2	test 3
							Red (%)	(MU215 frequnecy)	94.6621	93.4266	84.0982
							Green (%)	(wt-gfp frequency)	5.33792	6.57343	15.9018
							Red/Green (ratio)		17.7339	14.2128	5.28858
							Final relative fitness value	(Red/Green x the correction coefficient factor)	4.6997	3.49141	1.84086
							vs sbmA H161P (MU223)
									test 1	test 2	test 3
							Red (%)	(MU223 frequnecy)	87.0085	88.7833	82.5071
							Green (%)	(wt-gfp frequency)	12.9915	11.2167	17.4929
							Red/Green (ratio)		6.69733	7.91527	4.71659
							Final relative fitness value	(Red/Green x the correction coefficient factor)	1.77487	1.94441	1.64176
							vs sbmA Q192L (MU236)
									test 1	test 2	test 3
							Red (%)	(MU236 frequnecy)	97.4344	97.6533	95.9316
							Green (%)	(wt-gfp frequency)	2.56559	2.34667	4.06844
							Red/Green (ratio)		37.9774	41.6136	23.5795
							Final relative fitness value	(Red/Green x the correction coefficient factor)	10.0645	10.2225	8.2076
							vs sbmA (17/1221 nt) (T)6-->7 (MU501)
									test 1	test 2	test 3
							Red (%)	(MU501 frequnecy)	92.9928	96.4248	97.7956
							Green (%)	(wt-gfp frequency)	7.00716	3.57524	2.20441
							Red/Green (ratio)		13.2711	26.9701	44.3636
							Final relative fitness value	(Red/Green x the correction coefficient factor)	3.51701	6.6253	15.4422

## Sheet: For Fig. 7a
Biofilm formation (CV staining and OD570)
	WT	fimHΔ29-40	wtfusA-repair	wtfusA-repair_fimH-L79R
	0.0503667	0.0876667	0.0578	0.1947
	0.0722667	0.210767	0.0993333	0.142167
	0.0539667	0.109267	0.0771	0.123433
	0.0694333	0.1583	0.0765	0.1059
	0.0962667	0.134667	0.145567	0.117233
	0.0425333	0.212033	0.1398	0.111367
	0.106	0.1305	0.0537333	0.158267
	0.0868333	0.1049	0.0454667	0.114633
	0.107767	0.117333	0.0618	0.147967
	0.1072	0.132767	0.0691667	0.1632
	0.100433	0.111933	0.122567	0.1186
	0.0754333	0.0530667	0.0689	0.1759
	0.0400333	0.0775667	0.0813333	0.148733
	0.0689	0.103767	0.0991	0.118467
	0.0770667	0.1212	0.0609667	0.204967
	0.0492	0.125	0.104667	0.1028
	0.0368667	0.182867	0.0790667	0.0963333
	0.0601667	0.130867	0.0434667	0.114333

## Sheet: For Fig. 7b
CFU/coupon (biofilm cells)
	WT	fimHΔ29-40	wtfusA-repair	wtfusA-repair_fimH-L79R
	1250000	2250000	2750000	5000000
	1750000	10000000	5750000	15000000
	2000000	2750000	3500000	2500000
	1750000	1250000	3250000	4750000
	5000000	4750000	2250000	10000000
	3000000	4500000	3250000	7500000
	2750000	5500000	1750000	4500000
	1000000	7500000	2500000	10000000
	1750000	5000000	2750000	4000000

[truncated: 12 more sheets: For Fig. 7c, For Suppl. Table 1, for Supp. Fig. 1, for Supp. Fig. 3a, for Supp. Fig. 3b, for Supp Fig. 4, for Supp. Fig. 5a, for Suppp. Fig. 5b, for Supp. Fig. 5c, for Supp. Fig. 9, for Supp. Fig. 10, For Supp. Fig. 12]
